# Supplementary material for: Development and Validation of a Canine Health-Related Quality of Life Questionnaire and a Human–Canine Bond Questionnaire for Use in Veterinary Practice
Source: Animals (Basel). 2023 Oct 18;13(20):3255. doi: 10.3390/ani13203255 (PMC10603719; doi:10.3390/ani13203255)
Supplement: Supplementary file 1 [file animals-13-03255-s001.zip]

Archive with 1 entries (1 files):
- animals-2568125-supplementary.pdf
